# Supplementary material for: Prevalence Rates of Arterial Hypertension According to the Threshold Criteria of 140/90 or 130/80 mmHg and Associated Cardiometabolic and Renal Factors: SIMETAP-HTN Study
Source: Medicina (Kaunas). 2023 Oct 17;59(10):1846. doi: 10.3390/medicina59101846 (PMC10608132; doi:10.3390/medicina59101846)
Supplement: Supplementary file 1 [file medicina-59-01846-s001.zip]

Archive with 1 entries (1 files):
- medicina-2619005-supplementary.pdf
